# Supplementary material for: Protecting Repositories of Indigenous Traditional Ecological Knowledges: A Health-Focused Scoping Review
Source: Int J Environ Res Public Health. 2025 May 31;22(6):886. doi: 10.3390/ijerph22060886 (PMC12192772; doi:10.3390/ijerph22060886)
Supplement: Supplementary file 1 [file ijerph-22-00886-s001.zip]

Archive with 1 entries (1 files):
- ijerph-3582982-supplementary.xlsx
