# Supplementary material for: Protecting Repositories of Indigenous Traditional Ecological Knowledges: A Health-Focused Scoping Review
Source: Int J Environ Res Public Health. 2025 May 31;22(6):886. doi: 10.3390/ijerph22060886 (PMC12192772; doi:10.3390/ijerph22060886)
Supplement: Supplementary file 1 [file ijerph-22-00886-s001.zip › ijerph-3582982-supplementary.xlsx]

## Sheet: Sheet1
Document Reference	Year Published	Document Type	Specific Indigenous group/region (if applicable)	Level of community partnership	Repository name (if applicable)	Types of data addressed	Type(s) of TEK addressed	Summary of document (i.e. goals)
Anderson, J. (2005). Access and control of Indigenous knowledge in libraries and archives: Ownership and future use. In Conference Proceedings for Correcting Course: Rebalancing Copyright for Libraries in the National and International Arena, American Library Association, The MacArthur Foundation, and Columbia University, New York (pp. 1-36).	2005	Conference proceeding	Indigenous Peoples (Austrailia)	Institutional/Community, Australian Institute of Aboriginal and Torres Strait Islander Studies, Aboriginal and Torres Strait Islander Austrailian communities	Australian Institute of Aboriginal and Torres Strait Islander Studies (AIATSIS)	650,000 pictorial images; 300,000 hours of recorded film; half a million feet of film footage; 15,000 hours of film sound-track; 5000 video titles; 750 works of art and artifacts; and, the largest comprehensive collection of print materials. Ceremonial footage and rock art given as case studies.	Ceremonial, traditional medicine	The paper explored Indigenous interests in material held in libraries and archives including how this can generate contests over ownership. Critical issues were discussed including legal frameworks and Indigenous rights and interests around data. These included the "complex history of collecting and depositing cultural material; who speaks and/or 'owns' the cultural material once creators are dec…
Association of Canadian Archivists. (2007). Aboriginal Archives Guide. ISBN 1-895382-25-4	2007	Guidance document	Indigenous Peoples in Canada (First Nations, Inuit and Métis)	Organizational, ACA steering committee	Various	Textual documents written on paper and parchment, maps and drawings, photographs, audio and video tapes, microfilm, computer database files, electronic mail, and many other "platforms" on which information can be recorded or stored.	Land, language, food	The guide was developed to "promote the role of archives in meeting the administrative, educational, and cultural needs of Aboriginal communities, and to foster the establishment of archives in those communities." Various aspects of data and archives are addressed including archival concepts and terminology, basic requirements for an archival programme, general advice on establishing an archival …
First Archivists Circle at Northern Arizona University. (2007). Protocols for Native American Archival Materials. https://www2.nau.edu/libnap-p/protocols.html	2007	Guidance document	American Indians (United States)	Community/Institutional/Academic	Various	Still and Moving Images (Photographs and Films)/Graphic Art • human remains • religious or sacred objects • ceremonies of any kind • burials, funerals • archaeological objects (especially if from burials) • hospitals, churches, cemeteries, kivas, sacred places Recordings/Transcripts • songs, chants • music • religious practice • healing, medicine • personal or family information • oral histories …	Ceremonial, traditional medicine, land	The First Archivists Circle (group of Indigenous archival professionals) Protocols were developed to address various aspects of Indigenous data existing in non-Indigenous repostories. Key aspects included: 'the recognition of the sovereign governments and associated rights of Native American communities; Issues in the collection, ownership, preservation, handling, access, and use of American Indi…
Powell, T. (2007). A Drum Speaks: A Partnership to Create a Digital Archive Based on Traditional Ojibwe Systems of Knowledge. RBM: A Journal of Rare Books, Manuscripts, and Cultural Heritage, 8. https://doi.org/10.5860/rbm.8.2.290	2007	Academic journal article	Ojibwe Nation (US)	Community/Academic, Ojibwe (Anishinaabe), Penn Museum, the University of Pennsylvania Library’s Schoenberg Center for Electronic Texts and Images, Itasca Community College, White Earth Tribal and Community College, Fond du Lac Tribal and Community College, the University of Minnesota, Duluth	Gi bugadin-a-maa goom digital archive	historical documents, photographs, artifacts, digital video recordings	Ceremonial, traditional medicine, plants, land	This article described the Ojibwe digital archive “Gi bugadin-a-maa goom (‘To Sanction, To Give Authority, To Bring to Life’)”. Vast discussion included the significance of how "Ojibwe intellectual sovereignty can give authority to those entrusted by the tribe with keeping its history, and to bring to life these ancient codes in new, digital forms." Best practices were discussed including creatin…
McMahon, R., LaHache, T., & Whiteduck, T. (2015). Digital Data Management as Indigenous Resurgence in Kahnawà:ke. International Indigenous Policy Journal, 6. https://doi.org/10.18584/iipj.2015.6.3.6	2015	Academic journal article	Kahnawà:ke (Canada)	Community/Academic, Kahnawà:ke Education Council, University of New Brunswick	Digital data management system (CANO)	Education, health data, with emphasis on education data among different schools	Language, health, land	Indigenous Peoples are addressing the ongoing impacts of settler colonialism including through community resurgence and initiatives that leverage digital technologies. In this article, authors discuss the development of digital data management in the Mohawk community of Kahnawà:ke. "Data is the digital information generated by a community, encompassing areas like research, education, finance, hea…
Karuk Tribe, Hillman, L., Hillman, L., Harling, A. R. S., Talley, B., & McLaughlin, A. (2017). Building Sípnuuk: A Digital Library, Archives, and Museum for Indigenous Peoples. Collection Management, 42(3–4), 294–316. https://doi.org/10.1080/01462679.2017.1331870	2017	Academic journal article	Karuk Peoples (US)	Community/Academic, Karuk Tribe, University of California at Berkeley	Sípnuuk Digital Library, Archives, and Museum	Regional food security library evolved into repository for Karuk material and intellectual property including repatriated collections/items, photographs, digital stories, etc.	Traditional medicine, food, plants, land	Since 2012, the Karuk Tribe has been developing the Sípnuuk Digital Library, Archives, and Museum, "providing self-representative and culturally appropriate access to, control over, and preservation of Karuk cultural heritage." The historical context of the need for Indigenous-managed repositories like Sipnuuk is discussed. Key aspects, wise practices and challenges of developing the repostiory a…
Malsale, P., Sanau, N., Tofaeono, T. I., Kavisi, Z., Willy, A., Mitiepo, R., Lui, S., Chambers, L. E., & Plotz, R. D. (2018). Protocols and Partnerships for Engaging Pacific Island Communities in the Collection and Use of Traditional Climate Knowledge. Bulletin of the American Meteorological Society, 99(12), 2471-2489. https://doi.org/10.1175/BAMS-D-17-0163.1	2018	Academic journal article	Niue, Samoa, Solomon Islands, Vanuatu (Pacific Islands)	Community/Government, Niue, Samoa, Solomon Islands, Vanuatu, Climate and Ocean Support Program in the Pacific (COSPPac), ministry responsible for culture, the media, donor organizations, community-based organizations	Niue Meteorological Service	"“tomai tuufaasolo” or TK for farming, fishing, and daily livelihoods, with observation of the behaviors of plants, animals, and the atmosphere, which relate to the dynamics of the weather and climate"	Climate, land, plants	This paper provides guidance on the successful collection and documentation of weather and climate TK in the Pacific by considering four key components: the legal and national context, in-country partnerships, the role of community, and national and community protocols. At the regional level legislation focuses on the protection of culture/TK and intellectual property, which are linked to nationa…
Johnson-Jennings, M.D., Jennings, D.R., Little, M.M. (2019). Indigenous data sovereignty in action: The Food Wisdom Repository. Journal of Indigenous Wellbeing: : Te Mauri - Pimatisiwin, 4 (1), 26-38.	2019	Academic open access journal article	General	Community/Academic, Research for Indigenous Community Health (RICH) Center, Shakopee Mdewakanton Sioux Community several tribal communities in the U.S. mainland, as well as Hawaii, Alaska, Canada, and New Zealand	Food Wisdom Repository	Wise practices including the following: Indigenous food knowledges (i.e., food as medicines, food as nutrition, food relationships, food stories), grassroots efforts at food reclamation (i.e., successful community programs, traditional food revitalisation, ancestral instructions around foods and agriculture, and community-led health interventions), clinical research on food and nutrition, academi…	Foods, plants, land	The Food Wisdom Repository design is dscussed including how it will provide "a digital space where people working on Indigenous food and nutrition initiatives can share meaningful data, resources, and information." Key aspects of Indigenous data sovereignty and wise practices are discussed.
Yunes, E., Itchuaqiyaq, C. U., & Long, K. (2023). THE REMATRIATION PROJECT: Building Capacity for Community Digital Archiving in Northwest Alaska. iPRES 2023, Urbana-Champaign, Illinois.	2023	Conference proceeding	Alaska Native, Inuit (US)	Community/Academic	The Rematriation Project	Archival data existing in Inupiat communities including those needing to be digitized.	Land, climate	Authors discussed project objectives, principles of working with communities to honor and center data sovereignty and digital archiving. Partnerships are disccussed as critical to centering the "needs and values of the community so that community members are able to make informed decisions about: with whom and how to share their knowledge, the consequences and impacts of making Inuit knowledge in…
